# Supplementary material for: Heparan Sulfate Proteoglycans as Potential Markers for In Vitro Human Neural Lineage Specification
Source: Cells. 2025 Jul 26;14(15):1158. doi: 10.3390/cells14151158 (PMC12345897; doi:10.3390/cells14151158)
Supplement: Supplementary file 1 [file cells-14-01158-s001.zip]

Archive with 12 entries (12 files):
- Supplementary Information_Online Resource Captions.pdf
- Video S1 ESM_1.mp4
- Video S2 ESM_2.mp4
- Video S3 ESM_3.mp4
- Video S4 ESM_4.mp4
- Video S5 ESM_5.mp4
- Video S6 ESM_6.mp4
- Video S7 ESM_7.mp4
- Yu et al Cells R1 Supplementary Table S1.xlsx
- Yu et al. Suplementary Figure S3.png
- Yu et al. Supplementary Figure S1.png
- Yu et al. Supplementary Figure S2.png
