# Supplementary material for: Heparan Sulfate Proteoglycans as Potential Markers for In Vitro Human Neural Lineage Specification
Source: Cells. 2025 Jul 26;14(15):1158. doi: 10.3390/cells14151158 (PMC12345897; doi:10.3390/cells14151158)
Supplement: Supplementary file 1 [file cells-14-01158-s001.zip › Yu et al Cells R1 Supplementary Table S1.xlsx]

## Sheet: Sheet1
Gene	Symbol	Forward Primer	Reverse Primer	Amplicon Size	Ref Seq
N-deacetylase/N-sulfotransferase 1	NDST1	TGGTCTTGGATGGCAAACTG	CGCCAAGGTTTTGTGGTAGTC	107	NM_001543
N-deacetylase/N-sulfotransferase 2	NDST2	CCTATTTGAAAAAAGTGCCACCTACT	GCAGGGTTGGTGAGCACTGT	105	NM_003635
N-deacetylase/N-sulfotransferase 3	NDST3	ACCCTTCAGACCGAGCATACTC	CCCGGGACCAAACATCTCTT	151	NM_004784
N-deacetylase/N-sulfotransferase 4	NDST4	ATAAAGCCAATGAGAACAGCTTACC	GGTAATATGCAGCAAAGGAGATTGA	122	NM_022569
Exostose 1	EXT1	TGACAGAGACAACACCGAGTATGA	GCAAAGCCTCCAGGAATCTGAAG	119	NM_000127.2
Exostose 2	EXT2	CAGTCAATTAAAGCCATTGCCCTG	GGGATCAGCGGGAGGAAGAG	149	NM_000401
C5-Epimerase	C5-EP	AGCTGTCAAGCCAACCAAAATAA	CTTACTAGCCAATCACTAGCAGCAA	138	AY635582
Heparan sulfate 2-O sulfotransferase 1	HS2ST1	TCCCGCTCGAAGCTAGAAAG	CGAGGGCCATCCATTGTATG	80	NM_012262
Heparan sulfate 6-O sulfotransferase 1	HS6ST1	AGCGGACGTTCAACCTCAAGT	GCGTAGTCGTACAGCTGCATGT	139	NM_004807
Heparan sulfate 6-O sulfotransferase 2	HS6ST2	TCTGGAAAGTGCCAAGTCAAATC	ATGGCGAAATAAAGTTCATGTTGAA	116	NM_147175
Heparan sulfate 6-O sulfotransferase 3	HS6ST3	ACATCACGCGGGCTTCTAACGT	GGCGGTCCCTCTGGTGCTCTA	156	NM_153456
Syndecan 1	SDC1	CTGGGCTGGAATCAGGAATATTT	CCCATTGGATTAAGTAGAGTTTTGC	76	BC008765.2
Syndecan 2	SDC2	AGCTGACAACATCTCGACCACTT	GCGTCGTGGTTTCCACTTTT	72	NM_002998.3
Syndecan 3	SDC3	CTTGGTCACACTGCTCATCTATCG	GCATAGAACTCCTCCTGCTTGTC	118	AF248634
Syndecan 4	SDC4	CCACGTTTCTAGAGGCGTCACT	CTGTCCAACAGATGGACATGCT	76	BC030805.1
Glypican 1	GPC1	GGACATCACCAAGCCGGACAT	GTCCACGTCGTTGCCGTTGT	100	NM_002081
Glypican 2	GPC2	TGATCAGCCCCAACAGAGAAA	CCACTTCCAACTTCCTTCAAACC	75	NM_152742
Glypican 3	GPC3	GATACAGCCAAAAGGCAGCAA	GCCCTTCATTTTCAGCTCATG	71	NM_004484.
Glypican 4	GPC4	GGTGAACTCCCAGTACCACTTTACA	GCTTCAGCTGCTCCGTATACTTG	71	NM_001448
Glypican 5	GPC5	GCTCACCTCAATGGACAAAAATT	GTTGGCAAGCGTCTCTTCACT	159	NM_004466
Glypican 6	GPC6	CAGCCTGTGTTAAGCTGAGGTTT	GATGTGTGTGCGTGGAGGTATGT	71	NM_005708.
Heparanase	HPSE	TCACCATTGACGCCAACCT	CTTTGCAGAACCCAGGAGGAT	61	NM_006665.5
Sulfatase 1	Sulf1	GATCCCCGAGGTTCAGAGGA	GGTGTAGTCACAAAGGCATTGA	178	NM_015170
Sulfatase 2	Sulf2	GGCAGGTTTCAGAGGGACC	GAAGGCGTTGATGAAGTGCG	150	NM_198596
Doublecortin	DCX	TATGCGCCGAAGCAAGTCTC	TACAGGTCCTTGTGCTTCCG	150	NM_178152.2
Enolase 2	ENO2	TGCACAGGCCAGATCAAGAC	ACAGCACACTGGGATTACGG	139	NM_001975.2
Glial Fibrillary Acidic Protein	GFAP	GAGGTTGAGAGGGACAATCTGG	GTGGCTTCATCTGCTTCCTGTC	128	NM_002055.4
Microtubule Associated Protein 2	MAP2	GACTGCAGCTCTGCCTTTAG	AAGTAAATCTTCCTCCACTGTGAC	106	NM_002374.3
Galactosylceramidase	GalC	GCCAAGCGTTACCATGATTT	TTTCACTCGCTGGAGACCTT	123	NM_001201402.1
Mushahi I	MSI1	TGACCAAGAGATCCAGGGGT	CGATTGCGCCAGCACTTTAT	77	NM_002442.3
Nanog homeobox	NANOG	ACCTCAGCTACAAACAGGTGAA	AAAGGCTGGGGTAGGTAGGT	135	NM_024865.2
Neural Cadherin	NCAD	GAGGGATCAAAGCCTGGAACA	TTGAGGGCATTGGGATCGTC	71	NM_001792.3
Neurofilament M	NEFM	TGCAGTCCAAGAGCATCGAG	GGATGGTGTCCTGGTAGCTG	120	NM_005382.2
Nestin	NES	CTCAGCTTTCAGGACCCCAA	GTCTCAAGGGTAGCAGGCAA	128	NM_006617.1
Neurogenin 2	NEUROG2	AGAGCCAACTAAGATGTTCGTCA	CGATCCGAGCAGCACTAACA	79	NM_024019.3
Oligodendrocyte transcription factor 1	OLIG1	GTCATCCTGCCCTACTCAGC	CTGCCCAGCAGTAGGATGTAG	107	NM_138983.2
Oligodendrocyte transcription factor 2	OLIG2	GACAAGCTAGGAGGCAGTGG	CGGCTCTGTCATTTGCTTCT	111	NM_005806.3
POU Class 5 homeobox 1	POU5F1	ATCTTCAGGAGATATGCAAAGCAGA	TGATCTGCTGCAGTGTGGGT	135	NM_002701.4
S100 Calcium binding protein B	S100B	TTCTGGAAGGGAGGGAGACA	CTCCTGCTCTTTGATTTCCTCT	103	NM_006272.2
Solute carrier family 1 member 2	SLC1A2 (EAAT2/GLT-1)	CCTTGTCCAAGCCTGCTTTCA	CTCAGTCACAGTCTCGTTCAAC	127	NM_004171
Solute carrier family 1 member 3	SLC1A3 (EEAT1/GLAST)	AGCAGGGAGTCCGTAAACG	AGCATTCCGAAACAGGTAACTTT	92	NM_001166696
Solute carrier family 6 member 4	SLC6A4	ACGGAGTTCTACAGAAGGTTGT	ATAGAGTGCCGTGTGTCATCT	118	NM_001045.6
SRY box 1	SOX1	CAACCAGGACCGGGTCAAAC	CCTCGGACATGACCTTCCAC	146	NM_005986.2
SRY box 2	SOX2	CCACCTACAGCATGTCCTACTCG	GGGAGGAAGAGGTAACCACAGG	117	NM_003106.3
Beta-III Tubulin	TUBB3	GGCCAAGTTCTGGGAAGTCAT	CTCGAGGCACGTACTTGTGA	137	NM_006086.3
18S Ribosomal N5 RNA	18S	TTCGAGGCCCTGTAATTGGA	GCAGCAACTTTAATATACGCTATTGG	123	NR_003286.2
